# Supplementary material for: Relationships between Uncoupling Protein Genes UCP1, UCP2 and UCP3 and Irisin Levels in Residents of the Coldest Region of Siberia
Source: Genes (Basel). 2022 Sep 8;13(9):1612. doi: 10.3390/genes13091612 (PMC9498418; doi:10.3390/genes13091612)
Supplement: Supplementary file 1 [file genes-13-01612-s001.zip]

Archive with 1 entries (1 files):
- genes-1894825-supplementary.pdf
